# Supplementary material for: Breast cancer patients in Nigeria: Data exploration approach
Source: Data Brief. 2017 Sep 1;15:47–57. doi: 10.1016/j.dib.2017.08.038 (PMC5612794; doi:10.1016/j.dib.2017.08.038)
Supplement: Supplementary file 2 — Supplementary material [file mmc2.xlsx]

## Sheet: Sheet1
sex	Age	Location of Cancer	Mode of Diagnosis	LOS	Outcome
FEMALE	50	LEFT BREAST	HISTOLOGICAL	8DAYS	ALIVE
FEMALE	38	LEFT BREAST	CYTOLOGICAL	4 DAYS	ALIVE
MALE	28	BOTH BREASTS	HISTOLOGICAL	3 DAYS	ALIVE
FEMALE	70	LEFT BREAST	HISTOLOGICAL	30 DAYS	DEAD
FEMALE	54	LEFT BREAST	CYTOLOGICAL	15 DAYS	ALIVE
FEMALE	38	RIGHT BREAST	CYTOLOGICAL	54 DAYS	ALIVE
FEMALE	36	RIGHT BREAST	HISTOLOGICAL	24 DAYS	ALIVE
FEMALE	70	LEFT BREAST	CYTOLOGICAL	7 DAYS	DEAD
FEMALE	46	LEFT BREAST	HISTOLOGICAL	4 DAYS	ALIVE
FEMALE	37	LEFT BREAST	HISTOLOGICAL	21 DAYS	DEAD
FEMALE	33	RIGHT BREAST	HISTOLOGICAL	5 DAYS	DEAD
FEMALE	66	LEFT BREAST	CYTOLOGICAL	7 DAYS	ALIVE
FEMALE	41	LEFT BREAST	CYTOLOGICAL	3 DAYS	ALIVE
FEMALE	55	LEFT BREAST	CYTOLOGICAL	12 DAYS	ALIVE
FEMALE	38	RIGHT BREAST	HISTOLOGICAL	26 DAYS	ALIVE
FEMALE	46	BOTH BREASTS	CYTOLOGICAL	2 DAYS	DEAD
FEMALE	40	BOTH BREASTS	CYTOLOGICAL	61 DAYS	DEAD
MALE	68	RIGHT BREAST	HISTOLOGICAL	9 DAYS	ALIVE
FEMALE	35	LEFT BREAST	CYTOLOGICAL	11 DAYS	ALIVE
FEMALE	35	LEFT BREAST	CYTOLOGICAL	26 DAYS	ALIVE
FEMALE	55	RIGHT BREAST	HISTOLOGICAL	12 DAYS	ALIVE
FEMALE	45	LEFT BREAST	CYTOLOGICAL	20 DAYS	ALIVE
FEMALE	38	LEFT BREAST	CYTOLOGICAL	60 DAYS	DEAD
FEMALE	50	RIGHT BREAST	HISTOLOGICAL	4 DAYS	ALIVE
FEMALE	39	RIGHT BREAST	HISTOLOGICAL	24 DAYS	ALIVE
FEMALE	40	RIGHT BREAST	CYTOLOGICAL	2 DAYS	ALIVE
FEMALE	42	LEFT BREAST	CYTOLOGICAL	12 DAYS	ALIVE
FEMALE	60	RIGHT BREAST	CYTOLOGICAL	9 DAYS	ALIVE
FEMALE	43	BOTH BREASTS	HISTOLOGICAL	36 DAYS	DEAD
FEMALE	35	RIGHT BREAST	CYTOLOGICAL	14 DAYS	ALIVE
FEMALE	61	RIGHT BREAST	CYTOLOGICAL	12 DAYS	DEAD
FEMALE	48	LEFT BREAST	CYTOLOGICAL	37 DAYS	ALIVE
FEMALE	50	LEFT BREAST	HISTOLOGICAL	35 DAYS	DEAD
FEMALE	56	LEFT BREAST	CYTOLOGICAL	21 DAYS	ALIVE
FEMALE	52	RIGHT BREAST	HISTOLOGICAL	11 DAYS	DEAD
FEMALE	45	RIGHT BREAST	HISTOLOGICAL	7 DAYS	ALIVE
FEMALE	48	BOTH BREASTS	HISTOLOGICAL	2 DAYS	DEAD
FEMALE	39	RIGHT BREAST	HISTOLOGICAL	7 DAYS	ALIVE
FEMALE	52	RIGHT BREAST	CYTOLOGICAL	33 DAYS	ALIVE
FEMALE	34	LEFT BREAST	CYTOLOGICAL	13 DAYS	ALIVE
FEMALE	45	LEFT BREAST	CYTOLOGICAL	25 DAYS	DEAD
FEMALE	44	LEFT BREAST	HISTOLOGICAL	33 DAYS	ALIVE
FEMALE	47	RIGHT BREAST	HISTOLOGICAL	11 DAYS	ALIVE
FEMALE	56	RIGHT BREAST	HISTOLOGICAL	26 DAYS	ALIVE
FEMALE	40	LEFT BREAST	HISTOLOGICAL	31 DAYS	DEAD
FEMALE	62	LEFT BREAST	CYTOLOGICAL	13 DAYS	ALIVE
FEMALE	55	RIGHT BREAST	CYTOLOGICAL	26 DAYS	ALIVE
FEMALE	59	LEFT BREAST	HISTOLOGICAL	12 DAYS	ALIVE
FEMALE	44	LEFT BREAST	CYTOLOGICAL	22 DAYS	DEAD
FEMALE	35	LEFT BREAST	CYTOLOGICAL	9 DAYS	DEAD
MALE	50	RIGHT BREAST	HISTOLOGICAL	21 DAYS	ALIVE
MALE	85	LEFT BREAST	CYTOLOGICAL	4 DAYS	DEAD
FEMALE	90	RIGHT BREAST	CYTOLOGICAL	8 DAYS	DEAD
FEMALE	28	LEFT BREAST	CYTOLOGICAL	10 DAYS	ALIVE
FEMALE	29	RIGHT BREAST	CYTOLOGICAL	2 DAYS	ALIVE
MALE	40	LEFT BREAST	CYTOLOGICAL	48 DAYS	ALIVE
FEMALE	70	BOTH BREASTS	HISTOLOGICAL	30 DAYS	DEAD
FEMALE	65	LEFT BREAST	HISTOLOGICAL	17 DAYS	ALIVE
FEMALE	51	LEFT BREAST	HISTOLOGICAL	6 DAYS	ALIVE
FEMALE	32	BOTH BREASTS	HISTOLOGICAL	7 DAYS	ALIVE
FEMALE	65	RIGHT BREAST	HISTOLOGICAL	15 DAYS	ALIVE
FEMALE	50	LEFT BREAST	CYTOLOGICAL	6 DAYS	ALIVE
FEMALE	30	RIGHT BREAST	CYTOLOGICAL	12 DAYS	ALIVE
FEMALE	37	LEFT BREAST	CYTOLOGICAL	19 DAYS	ALIVE
FEMALE	37	LEFT BREAST	CYTOLOGICAL	13 DAYS	ALIVE
FEMALE	35	LEFT BREAST	CYTOLOGICAL	15 DAYS	DEAD
FEMALE	50	LEFT BREAST	CYTOLOGICAL	5 DAYS	DEAD
FEMALE	27	RIGHT BREAST	CYTOLOGICAL	10 DAYS	DEAD
FEMALE	56	RIGHT BREAST	CYTOLOGICAL	7 DAYS	ALIVE
FEMALE	54	RIGHT BREAST	CYTOLOGICAL	22 DAYS	ALIVE
FEMALE	49	BOTH BREASTS	HISTOLOGICAL	26 DAYS	DEAD
FEMALE	50	RIGHT BREAST	HISTOLOGICAL	15 DAYS	ALIVE
FEMALE	56	BOTH BREASTS	HISTOLOGICAL	55 DAYS	ALIVE
FEMALE	60	RIGHT BREAST	CYTOLOGICAL	7 DAYS	ALIVE
FEMALE	40	BOTH BREASTS	HISTOLOGICAL	5 DAYS	ALIVE
FEMALE	60	RIGHT BREAST	CYTOLOGICAL	9 DAYS	ALIVE
FEMALE	45	LEFT BREAST	HISTOLOGICAL	6 DAYS	ALIVE
FEMALE	45	BOTH BREASTS	CYTOLOGICAL	11 DAYS	ALIVE
FEMALE	50	RIGHT BREAST	HISTOLOGICAL	10 DAYS	ALIVE
MALE	50	RIGHT BREAST	HISTOLOGICAL	26 DAYS	ALIVE
FEMALE	50	LEFT BREAST	HISTOLOGICAL	24 DAYS	ALIVE
FEMALE	34	RIGHT BREAST	CYTOLOGICAL	37 DAYS	ALIVE
FEMALE	60	LEFT BREAST	CYTOLOGICAL	7 DAYS	ALIVE
FEMALE	30	RIGHT BREAST	CYTOLOGICAL	3 DAYS	ALIVE
FEMALE	60	LEFT BREAST	HISTOLOGICAL	16 DAYS	DEAD
FEMALE	40	BOTH BREASTS	HISTOLOGICAL	26 DAYS	DEAD
FEMALE	23	BOTH BREASTS	HISTOLOGICAL	15 DAYS	ALIVE
FEMALE	42	BOTH BREASTS	HISTOLOGICAL	9 DAYS	ALIVE
MALE	80	LEFT BREAST	CYTOLOGICAL	16 DAYS	DEAD
FEMALE	52	LEFT BREAST	CYTOLOGICAL	13 DAYS	ALIVE
FEMALE	30	RIGHT BREAST	CYTOLOGICAL	11 DAYS	DEAD
FEMALE	50	LEFT BREAST	HISTOLOGICAL	7 DAYS	ALIVE
FEMALE	40	RIGHT BREAST	CYTOLOGICAL	2 DAYS	ALIVE
FEMALE	39	RIGHT BREAST	CYTOLOGICAL	9 DAYS	DEAD
MALE	70	RIGHT BREAST	CYTOLOGICAL	10 DAYS	ALIVE
FEMALE	48	LEFT BREAST	HISTOLOGICAL	10 DAYS	DEAD
MALE	41	LEFT BREAST	HISTOLOGICAL	20 DAYS	ALIVE
MALE	32	LEFT BREAST	HISTOLOGICAL	9 DAYS	DEAD
FEMALE	32	LEFT BREAST	HISTOLOGICAL	7 DAYS	ALIVE
MALE	80	RIGHT BREAST	HISTOLOGICAL	17 DAYS	DEAD
FEMALE	32	LEFT BREAST	HISTOLOGICAL	19 DAYS	ALIVE
FEMALE	90	LEFT BREAST	CYTOLOGICAL	26 DAYS	DEAD
FEMALE	28	LEFT BREAST	CYTOLOGICAL	7 DAYS	ALIVE
FEMALE	43	RIGHT BREAST	CYTOLOGICAL	2 DAYS	DEAD
FEMALE	56	RIGHT BREAST	CYTOLOGICAL	11 DAYS	DEAD
FEMALE	60	RIGHT BREAST	CYTOLOGICAL	7 DAYS	ALIVE
FEMALE	45	RIGHT BREAST	CYTOLOGICAL	8 DAYS	ALIVE
FEMALE	44	RIGHT BREAST	HISTOLOGICAL	15 DAYS	ALIVE
FEMALE	54	LEFT BREAST	HISTOLOGICAL	6 DAYS	DEAD
FEMALE	30	LEFT BREAST	HISTOLOGICAL	4 DAYS	ALIVE
FEMALE	90	LEFT BREAST	HISTOLOGICAL	21 DAYS	DEAD
MALE	48	LEFT BREAST	HISTOLOGICAL	5 DAYS	ALIVE
FEMALE	56	LEFT BREAST	CYTOLOGICAL	13 DAYS	DEAD
FEMALE	25	RIGHT BREAST	CYTOLOGICAL	13 DAYS	ALIVE
FEMALE	42	LEFT BREAST	CYTOLOGICAL	37 DAYS	ALIVE
FEMALE	59	RIGHT BREAST	CYTOLOGICAL	2 DAYS	ALIVE
FEMALE	49	RIGHT BREAST	CYTOLOGICAL	8 DAYS	ALIVE
FEMALE	20	BOTH BREASTS	HISTOLOGICAL	7 DAYS	DEAD
FEMALE	78	LEFT BREAST	HISTOLOGICAL	16 DAYS	DEAD
FEMALE	39	RIGHT BREAST	HISTOLOGICAL	11 DAYS	DEAD
FEMALE	39	LEFT BREAST	HISTOLOGICAL	15 DAYS	ALIVE
FEMALE	44	RIGHT BREAST	HISTOLOGICAL	25 DAYS	DEAD
FEMALE	70	RIGHT BREAST	HISTOLOGICAL	8 DAYS	ALIVE
FEMALE	56	LEFT BREAST	HISTOLOGICAL	3 DAYS	ALIVE
FEMALE	60	RIGHT BREAST	CYTOLOGICAL	10 DAYS	ALIVE
FEMALE	26	BOTH BREASTS	HISTOLOGICAL	21 DAYS	DEAD
FEMALE	29	LEFT BREAST	CYTOLOGICAL	10 DAYS	ALIVE
FEMALE	60	LEFT BREAST	CYTOLOGICAL	11 DAYS	DEAD
FEMALE	61	RIGHT BREAST	CYTOLOGICAL	4 DAYS	DEAD
FEMALE	45	RIGHT BREAST	CYTOLOGICAL	29 DAYS	ALIVE
FEMALE	40	RIGHT BREAST	CYTOLOGICAL	28 DAYS	ALIVE
FEMALE	50	LEFT BREAST	CYTOLOGICAL	13 DAYS	ALIVE
FEMALE	52	RIGHT BREAST	CYTOLOGICAL	10 DAYS	DEAD
MALE	65	LEFT BREAST	CYTOLOGICAL	15 DAYS	ALIVE
FEMALE	40	RIGHT BREAST	HISTOLOGICAL	20 DAYS	ALIVE
FEMALE	47	BOTH BREASTS	HISTOLOGICAL	60 DAYS	ALIVE
FEMALE	29	RIGHT BREAST	HISTOLOGICAL	12 DAYS	ALIVE
FEMALE	60	LEFT BREAST	CYTOLOGICAL	10 DAYS	DEAD
FEMALE	45	LEFT BREAST	CYTOLOGICAL	3 DAYS	ALIVE
FEMALE	55	LEFT BREAST	CYTOLOGICAL	51 DAYS	DEAD
FEMALE	48	RIGHT BREAST	CYTOLOGICAL	17 DAYS	ALIVE
FEMALE	75	RIGHT BREAST	CYTOLOGICAL	31 DAYS	ALIVE
FEMALE	60	LEFT BREAST	CYTOLOGICAL	4 DAYS	ALIVE
FEMALE	60	LEFT BREAST	CYTOLOGICAL	5 DAYS	DEAD
FEMALE	60	LEFT BREAST	CYTOLOGICAL	11 DAYS	ALIVE
FEMALE	29	RIGHT BREAST	HISTOLOGICAL	9 DAYS	ALIVE
FEMALE	92	LEFT BREAST	HISTOLOGICAL	30 DAYS	DEAD
FEMALE	40	RIGHT BREAST	HISTOLOGICAL	17 DAYS	DEAD
FEMALE	36	RIGHT BREAST	HISTOLOGICAL	26 DAYS	ALIVE
FEMALE	69	LEFT BREAST	HISTOLOGICAL	5 DAYS	DEAD
FEMALE	57	LEFT BREAST	CYTOLOGICAL	40 DAYS	ALIVE
FEMALE	48	LEFT BREAST	CYTOLOGICAL	74 DAYS	ALIVE
FEMALE	50	LEFT BREAST	CYTOLOGICAL	14 DAYS	ALIVE
FEMALE	36	LEFT BREAST	CYTOLOGICAL	16 DAYS	DEAD
FEMALE	51	RIGHT BREAST	CYTOLOGICAL	33 DAYS	ALIVE
FEMALE	38	LEFT BREAST	HISTOLOGICAL	23 DAYS	ALIVE
FEMALE	50	RIGHT BREAST	HISTOLOGICAL	19 DAYS	DEAD
FEMALE	44	RIGHT BREAST	CYTOLOGICAL	3 DAYS	ALIVE
FEMALE	73	LEFT BREAST	HISTOLOGICAL	89 DAYS	DEAD
FEMALE	25	LEFT BREAST	HISTOLOGICAL	14 DAYS	ALIVE
FEMALE	42	LEFT BREAST	HISTOLOGICAL	20 DAYS	ALIVE
FEMALE	65	LEFT BREAST	CYTOLOGICAL	48 DAYS	DEAD
FEMALE	60	LEFT BREAST	HISTOLOGICAL	26 DAYS	DEAD
FEMALE	60	LEFT BREAST	HISTOLOGICAL	13 DAYS	ALIVE
FEMALE	50	LEFT BREAST	CYTOLOGICAL	12 DAYS	DEAD
FEMALE	50	RIGHT BREAST	CYTOLOGICAL	10 DAYS	ALIVE
FEMALE	42	RIGHT BREAST	HISTOLOGICAL	10 DAYS	ALIVE
FEMALE	55	LEFT BREAST	HISTOLOGICAL	15 DAYS	DEAD
FEMALE	54	RIGHT BREAST	CYTOLOGICAL	14 DAYS	DEAD
FEMALE	44	BOTH BREASTS	HISTOLOGICAL	5 DAYS	ALIVE
FEMALE	32	LEFT BREAST	HISTOLOGICAL	23 DAYS	ALIVE
FEMALE	34	RIGHT BREAST	HISTOLOGICAL	36 DAYS	ALIVE
FEMALE	69	LEFT BREAST	HISTOLOGICAL	6 DAYS	ALIVE
FEMALE	30	LEFT BREAST	HISTOLOGICAL	5 DAYS	DEAD
FEMALE	96	LEFT BREAST	CYTOLOGICAL	3 DAYS	DEAD
FEMALE	60	LEFT BREAST	CYTOLOGICAL	28 DAYS	ALIVE
FEMALE	70	RIGHT BREAST	CYTOLOGICAL	28 DAYS	ALIVE
FEMALE	50	RIGHT BREAST	CYTOLOGICAL	23 DAYS	ALIVE
FEMALE	40	LEFT BREAST	HISTOLOGICAL	12 DAYS	DEAD
FEMALE	48	LEFT BREAST	HISTOLOGICAL	3 DAYS	ALIVE
MALE	60	RIGHT BREAST	CYTOLOGICAL	4 DAYS	ALIVE
FEMALE	50	BOTH BREASTS	CYTOLOGICAL	68 DAYS	DEAD
FEMALE	42	RIGHT BREAST	CYTOLOGICAL	10 DAYS	ALIVE
FEMALE	49	LEFT BREAST	CYTOLOGICAL	4 DAYS	ALIVE
FEMALE	52	LEFT BREAST	CYTOLOGICAL	30 DAYS	DEAD
FEMALE	45	RIGHT BREAST	HISTOLOGICAL	8 DAYS	ALIVE
FEMALE	47	BOTH BREASTS	HISTOLOGICAL	6 DAYS	ALIVE
FEMALE	26	LEFT BREAST	HISTOLOGICAL	23 DAYS	ALIVE
FEMALE	43	RIGHT BREAST	HISTOLOGICAL	14 DAYS	DEAD
FEMALE	36	LEFT BREAST	CYTOLOGICAL	14 DAYS	ALIVE
FEMALE	50	LEFT BREAST	CYTOLOGICAL	1 DAY	ALIVE
FEMALE	40	LEFT BREAST	CYTOLOGICAL	1 DAY	ALIVE
FEMALE	52	LEFT BREAST	CYTOLOGICAL	16 DAYS	ALIVE
FEMALE	50	LEFT BREAST	CYTOLOGICAL	80 DAYS	ALIVE
FEMALE	35	RIGHT BREAST	CYTOLOGICAL	1 DAY	DEAD
FEMALE	50	LEFT BREAST	CYTOLOGICAL	14 DAYS	DEAD
FEMALE	54	RIGHT BREAST	CYTOLOGICAL	18 DAYS	ALIVE
MALE	60	LEFT BREAST	HISTOLOGICAL	30 DAYS	DEAD
FEMALE	24	RIGHT BREAST	CYTOLOGICAL	17 DAYS	ALIVE
FEMALE	60	BOTH BREASTS	CYTOLOGICAL	26 DAYS	DEAD
FEMALE	33	RIGHT BREAST	CYTOLOGICAL	5 DAYS	ALIVE
FEMALE	32	RIGHT BREAST	CYTOLOGICAL	50 DAYS	ALIVE
FEMALE	40	LEFT BREAST	HISTOLOGICAL	17 DAYS	ALIVE
FEMALE	50	LEFT BREAST	HISTOLOGICAL	14 DAYS	DEAD
FEMALE	52	LEFT BREAST	HISTOLOGICAL	15 DAYS	ALIVE
FEMALE	57	RIGHT BREAST	CYTOLOGICAL	33 DAYS	ALIVE
MALE	60	LEFT BREAST	CYTOLOGICAL	23 DAYS	DEAD
FEMALE	50	LEFT BREAST	CYTOLOGICAL	17 DAYS	DEAD
FEMALE	57	RIGHT BREAST	HISTOLOGICAL	9 DAYS	ALIVE
FEMALE	40	LEFT BREAST	HISTOLOGICAL	3 DAYS	ALIVE
FEMALE	56	RIGHT BREAST	CYTOLOGICAL	59 DAYS	ALIVE
FEMALE	56	LEFT BREAST	CYTOLOGICAL	40 DAYS	ALIVE
FEMALE	37	LEFT BREAST	HISTOLOGICAL	27 DAYS	ALIVE
FEMALE	70	RIGHT BREAST	HISTOLOGICAL	40 DAYS	DEAD
FEMALE	40	LEFT BREAST	HISTOLOGICAL	3 DAYS	DEAD
FEMALE	31	LEFT BREAST	HISTOLOGICAL	14 DAYS	ALIVE
FEMALE	60	RIGHT BREAST	CYTOLOGICAL	87 DAYS	DEAD
FEMALE	50	LEFT BREAST	HISTOLOGICAL	16 DAYS	ALIVE
FEMALE	70	LEFT BREAST	HISTOLOGICAL	14 DAYS	DEAD
FEMALE	43	LEFT BREAST	HISTOLOGICAL	14 DAYS	ALIVE
FEMALE	52	RIGHT BREAST	HISTOLOGICAL	11 DAYS	ALIVE
FEMALE	33	BOTH BREASTS	HISTOLOGICAL	11 DAYS	ALIVE
FEMALE	41	RIGHT BREAST	HISTOLOGICAL	32 DAYS	ALIVE
MALE	77	RIGHT BREAST	HISTOLOGICAL	24 DAYS	DEAD
FEMALE	70	RIGHT BREAST	HISTOLOGICAL	15 DAYS	DEAD
FEMALE	55	LEFT BREAST	HISTOLOGICAL	18 DAYS	ALIVE
MALE	25	RIGHT BREAST	CYTOLOGICAL	31 DAYS	ALIVE
MALE	59	RIGHT BREAST	HISTOLOGICAL	2 DAYS	ALIVE
MALE	82	RIGHT BREAST	HISTOLOGICAL	8 DAYS	DEAD
FEMALE	60	LEFT BREAST	HISTOLOGICAL	11 DAYS	DEAD
MALE	57	RIGHT BREAST	HISTOLOGICAL	17 DAYS	ALIVE
MALE	45	RIGHT BREAST	HISTOLOGICAL	7 DAYS	ALIVE
FEMALE	65	RIGHT BREAST	CYTOLOGICAL	48 DAYS	ALIVE
FEMALE	90	RIGHT BREAST	CYTOLOGICAL	1 DAY	DEAD
FEMALE	50	LEFT BREAST	CYTOLOGICAL	25 DAYS	DEAD
FEMALE	42	RIGHT BREAST	CYTOLOGICAL	25 DAYS	ALIVE
FEMALE	65	RIGHT BREAST	CYTOLOGICAL	77 DAYS	DEAD
FEMALE	45	RIGHT BREAST	CYTOLOGICAL	7 DAYS	ALIVE
FEMALE	48	LEFT BREAST	CYTOLOGICAL	2 DAYS	ALIVE
FEMALE	45	RIGHT BREAST	HISTOLOGICAL	6 DAYS	ALIVE
FEMALE	59	RIGHT BREAST	HISTOLOGICAL	2 DAYS	ALIVE
FEMALE	57	LEFT BREAST	CYTOLOGICAL	32 DAYS	DEAD
MALE	60	RIGHT BREAST	CYTOLOGICAL	12 DAYS	DEAD
FEMALE	43	LEFT BREAST	CYTOLOGICAL	17 DAYS	ALIVE
FEMALE	60	LEFT BREAST	CYTOLOGICAL	19 DAYS	DEAD
MALE	75	RIGHT BREAST	CYTOLOGICAL	13 DAYS	DEAD
FEMALE	80	LEFT BREAST	CYTOLOGICAL	1 DAY	DEAD
FEMALE	63	LEFT BREAST	CYTOLOGICAL	23 DAYS	DEAD
FEMALE	58	RIGHT BREAST	CYTOLOGICAL	20 DAYS	ALIVE
FEMALE	62	RIGHT BREAST	CYTOLOGICAL	16 DAYS	ALIVE
FEMALE	38	RIGHT BREAST	CYTOLOGICAL	46 DAYS	ALIVE
FEMALE	40	RIGHT BREAST	CYTOLOGICAL	10 DAYS	DEAD
FEMALE	45	LEFT BREAST	CYTOLOGICAL	14 DAYS	ALIVE
FEMALE	65	RIGHT BREAST	CYTOLOGICAL	2 DAYS	ALIVE
FEMALE	39	LEFT BREAST	CYTOLOGICAL	5 DAYS	ALIVE
FEMALE	49	LEFT BREAST	CYTOLOGICAL	35 DAYS	ALIVE
FEMALE	70	LEFT BREAST	CYTOLOGICAL	9 DAYS	ALIVE
FEMALE	50	LEFT BREAST	CYTOLOGICAL	18 DAYS	ALIVE
FEMALE	39	LEFT BREAST	CYTOLOGICAL	2 DAYS	ALIVE
FEMALE	60	RIGHT BREAST	HISTOLOGICAL	50 DAYS	ALIVE
FEMALE	60	RIGHT BREAST	CYTOLOGICAL	7 DAYS	ALIVE
FEMALE	55	LEFT BREAST	HISTOLOGICAL	40 DAYS	DEAD
FEMALE	42	RIGHT BREAST	HISTOLOGICAL	22 DAYS	ALIVE
FEMALE	42	RIGHT BREAST	HISTOLOGICAL	46 DAYS	ALIVE
FEMALE	45	RIGHT BREAST	HISTOLOGICAL	19 DAYS	ALIVE
FEMALE	60	LEFT BREAST	CYTOLOGICAL	31 DAYS	ALIVE
MALE	60	RIGHT BREAST	CYTOLOGICAL	13 DAYS	ALIVE
FEMALE	47	RIGHT BREAST	CYTOLOGICAL	15 DAYS	ALIVE
FEMALE	70	LEFT BREAST	HISTOLOGICAL	26 DAYS	ALIVE
FEMALE	26	RIGHT BREAST	HISTOLOGICAL	31 DAYS	ALIVE
FEMALE	67	RIGHT BREAST	CYTOLOGICAL	5 DAYS	ALIVE
FEMALE	36	RIGHT BREAST	CYTOLOGICAL	26 DAYS	ALIVE
FEMALE	40	RIGHT BREAST	CYTOLOGICAL	1 DAY	ALIVE
FEMALE	57	LEFT BREAST	HISTOLOGICAL	25 DAYS	ALIVE
FEMALE	60	RIGHT BREAST	HISTOLOGICAL	46 DAYS	ALIVE
FEMALE	31	RIGHT BREAST	HISTOLOGICAL	94 DAYS	ALIVE
FEMALE	51	RIGHT BREAST	HISTOLOGICAL	9 DAYS	DEAD
FEMALE	38	LEFT BREAST	CYTOLOGICAL	11 DAYS	DEAD
FEMALE	55	RIGHT BREAST	CYTOLOGICAL	12 DAYS	ALIVE
FEMALE	45	LEFT BREAST	CYTOLOGICAL	27 DAYS	ALIVE
FEMALE	30	LEFT BREAST	CYTOLOGICAL	12 DAYS	ALIVE
FEMALE	65	RIGHT BREAST	CYTOLOGICAL	15 DAYS	ALIVE
FEMALE	54	LEFT BREAST	CYTOLOGICAL	31 DAYS	DEAD
FEMALE	60	LEFT BREAST	CYTOLOGICAL	10 DAYS	ALIVE
FEMALE	52	RIGHT BREAST	HISTOLOGICAL	30 DAYS	ALIVE
FEMALE	53	RIGHT BREAST	HISTOLOGICAL	16 DAYS	ALIVE
FEMALE	40	RIGHT BREAST	HISTOLOGICAL	14 DAYS	ALIVE
FEMALE	39	BOTH BREASTS	CYTOLOGICAL	14 DAYS	ALIVE
FEMALE	45	RIGHT BREAST	HISTOLOGICAL	49 DAYS	ALIVE
FEMALE	45	RIGHT BREAST	HISTOLOGICAL	22 DAYS	ALIVE
FEMALE	30	RIGHT BREAST	HISTOLOGICAL	17 DAYS	DEAD
FEMALE	52	RIGHT BREAST	HISTOLOGICAL	22 DAYS	ALIVE
FEMALE	50	RIGHT BREAST	CYTOLOGICAL	7 DAYS	ALIVE
FEMALE	65	BOTH BREASTS	CYTOLOGICAL	17 DAYS	ALIVE
FEMALE	55	RIGHT BREAST	HISTOLOGICAL	4 DAYS	DEAD
FEMALE	45	RIGHT BREAST	CYTOLOGICAL	17 DAYS	ALIVE
FEMALE	60	LEFT BREAST	CYTOLOGICAL	13 DAYS	DEAD
FEMALE	39	RIGHT BREAST	CYTOLOGICAL	5 DAYS	ALIVE
FEMALE	69	LEFT BREAST	CYTOLOGICAL	33 DAYS	ALIVE
FEMALE	36	BOTH BREASTS	CYTOLOGICAL	27 DAYS	ALIVE
							The data used for this project are secondary data; the data contains information of 300 breast cancer patient which was obtained from the cancer registry Department under Department of Admission and discharge unit, University of Ilorin Teaching hospital Ilorin. There are 275 females and 25 males and it covers a period of five (5) years, that is from 2011 to 2016 having 97 dead patient and 203 pat…
